# Supplementary material for: Uncovering the Genetic and Molecular Features of Huntington’s Disease in Northern Colombia
Source: Int J Mol Sci. 2023 Nov 10;24(22):16154. doi: 10.3390/ijms242216154 (PMC10671691; doi:10.3390/ijms242216154)
Supplement: Supplementary file 1 [file ijms-24-16154-s001.zip]

Archive with 1 entries (1 files):
- ijms-2564289-supplementary.pdf
